# Supplementary material for: The Tbx6 Transcription Factor Dorsocross Mediates Dpp Signaling to Regulate Drosophila Thorax Closure
Source: Int J Mol Sci. 2022 Apr 20;23(9):4543. doi: 10.3390/ijms23094543 (PMC9104307; doi:10.3390/ijms23094543)
Supplement: Supplementary file 1 [file ijms-23-04543-s001.zip]

Archive with 2 entries (2 files):
- ijms-1654453_Supplementary Material.pdf
- ijms-1654453_table-S1.xlsx
